# Supplementary material for: Lupeol Attenuates Palmitate-Induced Hypertrophy in 3T3-L1 Adipocytes
Source: Biomolecules. 2025 Jan 15;15(1):129. doi: 10.3390/biom15010129 (PMC11763665; doi:10.3390/biom15010129)
Supplement: Supplementary file 1 [file biomolecules-15-00129-s001.zip]

Archive with 2 entries (2 files):
- biomolecules-3376086-original-images.pdf
- biomolecules-3376086-supplementary.pdf
